# Supplementary material for: Acetylated α-Tubulin and α-Synuclein: Physiological Interplay and Contribution to α-Synuclein Oligomerization
Source: Int J Mol Sci. 2023 Jul 31;24(15):12287. doi: 10.3390/ijms241512287 (PMC10418364; doi:10.3390/ijms241512287)
Supplement: Supplementary file 1 [file ijms-24-12287-s001.zip]

Archive with 1 entries (1 files):
- ijms-2480997-supplementary.pdf
